# Supplementary material for: Optimization of High-Throughput Multiplexed Phenotyping of Extracellular Vesicles Performed in 96-Well Microtiter Plates
Source: Polymers (Basel). 2021 Jul 19;13(14):2368. doi: 10.3390/polym13142368 (PMC8309600; doi:10.3390/polym13142368)
Supplement: Supplementary file 1 [file polymers-13-02368-s001.zip]

Archive with 1 entries (1 files):
- polymers-1261604-supplementary.pdf
